# Supplementary material for: Microbial Strategies for Survival in the Glass Sponge Vazella pourtalesii
Source: mSystems. 2020 Aug 11;5(4):e00473-20. doi: 10.1128/mSystems.00473-20 (PMC7426153; doi:10.1128/mSystems.00473-20)
Supplement: TABLE S1 [file mSystems.00473-20-st001.xlsx]

## Sheet: Sheet1
MAG	enriched in all vs. all	enriched in vaz. vs. water	# contigs	Largest contig	Total length	GC (%)	N50	# N's per 100 kbp	GTDB-Tk classification	completeness (%)	contamination (%)	NCBI accession	NCBI organism name
bin143o	vazella_p	vazella	507	16427	1296456	38.19	3080	0	d__Archaea;p__Crenarchaeota;c__Nitrososphaeria;o__Nitrososphaerales;f__Nitrosopumilaceae;g__Cenarchaeum;s__	63.44	1.456	JABAAR000000000	Cenarchaeum sp. bin143o
bin74s	vazella_p		366	11539	747926	40.09	3432	531.74	d__Archaea;p__Crenarchaeota;c__Nitrososphaeria;o__Nitrososphaerales;f__Nitrosopumilaceae;g__Cenarchaeum;s__	53.2	8.159	JABABR000000000	Cenarchaeum sp. bin74s
bin90o	vazella_p		115	55015	664523	40.38	8261	0	d__Archaea;p__Crenarchaeota;c__Nitrososphaeria;o__Nitrososphaerales;f__Nitrosopumilaceae;g__Cenarchaeum;s__	59.77	2.588	JABABX000000000	Cenarchaeum sp. bin90o
bin101o	vazella_m	vazella	336	15423	1056117	31.82	3376	0	d__Archaea;p__Crenarchaeota;c__Nitrososphaeria;o__Nitrososphaerales;f__Nitrosopumilaceae;g__Nitrosopumilus;s__	60.75	3.398	JAAZZV000000000	Nitrosopumilus sp. bin101o
bin131o	water	water	339	8731	602505	31.43	1838	0	d__Archaea;p__Crenarchaeota;c__Nitrososphaeria;o__Nitrososphaerales;f__Nitrosopumilaceae;g__Nitrosopumilus;s__	55.04	0.323	JAAZXO000000000	Nitrosopumilus sp. bin131o
bin36o	water	water	242	9887	713647	31.77	3296	0	d__Archaea;p__Crenarchaeota;c__Nitrososphaeria;o__Nitrososphaerales;f__Nitrosopumilaceae;g__Nitrosopumilus;s__	59.87	1.456	JAAZYC000000000	Nitrosopumilus sp. bin36o
bin78o	vazella_p		39	118761	516096	24.3	39559	0	d__Archaea;p__Nanoarchaeota;c__Aenigmarchaeia;o__CG10238-14;f__;g__;s__	76.63	0	JABABT000000000	Candidatus Aenigmarchaeota archaeon bin78o
bin102p	water	water	29	177657	464037	35.12	74802	40.51	d__Archaea;p__Nanoarchaeota;c__UBA10117;o__UBA10117;f__;g__;s__	72.42	0	JAAZWY000000000	Nanoarchaeota archaeon bin102p
bin62s	water	water	21	271127	443919	32.13	271127	2.25	d__Archaea;p__Nanoarchaeota;c__UBA10117;o__UBA10117;f__;g__;s__	73.36	0	JAAZYP000000000	Nanoarchaeota archaeon bin62s
bin106p	water	water	52	213629	723722	31.09	182467	71.02	d__Archaea;p__Nanoarchaeota;c__Woesearchaeia;o__Pacearchaeales;f__;g__;s__	69.54	0	JAAZWZ000000000	Nanoarchaeota archaeon bin106p
bin107o	water	water	96	128049	1513802	44.66	26841	0	d__Archaea;p__Thermoplasmatota;c__MGII;o__MGII;f__MGIIA;g__UBA226;s__	71.55	3.2	JAAZXA000000000	Euryarchaeota archaeon bin107o
bin15o	water	water	382	20249	1550904	44.81	5062	0	d__Archaea;p__Thermoplasmatota;c__MGII;o__MGII;f__MGIIA;g__UBA562;s__	60.13	3.36	JAAZXU000000000	Euryarchaeota archaeon bin15o
bin31p	water	water	430	16844	1608995	46.25	4526	33.87	d__Archaea;p__Thermoplasmatota;c__MGII;o__MGII;f__MGIIA;g__UBA60;s__	62.24	8.666	JAAZYA000000000	Euryarchaeota archaeon bin31p
bin83s	water	water	398	33826	1539482	49.66	4820	17.54	d__Archaea;p__Thermoplasmatota;c__MGII;o__MGII;f__MGIIB;g__;s__	55.65	1.6	JAAZZA000000000	Euryarchaeota archaeon bin83s
bin39p	water	water	276	28846	982936	52.37	7052	373.37	d__Archaea;p__Thermoplasmatota;c__MGII;o__MGII;f__MGIIB;g__UBA252;s__	53.61	5.505	JAAZYE000000000	Euryarchaeota archaeon bin39p
bin130s	water	water	254	38127	1180773	51.96	8882	127.63	d__Archaea;p__Thermoplasmatota;c__MGII;o__MGII;f__MGIIB;g__UBA252;s__GCA_002497895.1	62.98	2.968	JAAZXN000000000	Euryarchaeota archaeon bin130s
bin117s	water	water	255	18835	952777	53.36	5991	437.77	d__Archaea;p__Thermoplasmatota;c__MGII;o__MGII;f__MGIIB;g__UBA252;s__UBA8684	55.2	3.284	JAAZXF000000000	Euryarchaeota archaeon bin117s
bin18o	water	water	22	172579	1281450	51.61	106818	0	d__Archaea;p__Thermoplasmatota;c__MGII;o__MGII;f__MGIIB;g__UBA557;s__	78.37	0	JAAZXW000000000	Euryarchaeota archaeon bin18o
bin122s	water	water	105	95882	1329450	55.8	30722	2.26	d__Archaea;p__Thermoplasmatota;c__MGII;o__MGII;f__MGIIB;g__UBA623;s__	72.62	0	JAAZXI000000000	Euryarchaeota archaeon bin122s
bin11p	water	water	125	103227	1199623	35.44	30754	19.51	d__Archaea;p__Thermoplasmatota;c__MGII;o__MGIII;f__CG-Epi1;g__CG-Epi1;s__	85.6	0.861	JAAZXG000000000	Euryarchaeota archaeon bin11p
bin133s	water	water	135	78883	1232608	36.05	19729	7.87	d__Archaea;p__Thermoplasmatota;c__MGII;o__MGIII;f__CG-Epi1;g__CG-Epi1;s__	83.37	0.8	JAAZXP000000000	Euryarchaeota archaeon bin133s
bin72s	water	water	568	14701	1617008	52.15	3165	29.07	d__Bacteria;p__Acidobacteriota;c__Luteitaleia;o__Luteitaleales;f__UBA8438;g__;s__	53.9	3.323	JAAZYW000000000	Acidobacteria bacterium bin72s
bin86s	vazella_m	water	1060	46493	5092793	65.15	6480	21.11	d__Bacteria;p__Acidobacteriota;c__Luteitaleia;o__Luteitaleales;f__UBA8438;g__UBA8438;s__	71.97	4.582	JAAZZU000000000	Acidobacteria bacterium bin86s
bin80o	vazella_m		56	248441	3944273	62.19	120917	0	d__Bacteria;p__Actinobacteriota;c__Acidimicrobiia;o__Microtrichales;f__;g__;s__	99.14	3.846	JABABU000000000	Actinobacteria bacterium bin80o
bin17s	water	water	247	130431	1846825	42.3	31071	14.29	d__Bacteria;p__Actinobacteriota;c__Acidimicrobiia;o__Microtrichales;f__MedAcidi-G1;g__MedAcidi-G1;s__MedAcidi-G1 sp1	84.47	0.505	JAAZXV000000000	Actinobacteria bacterium bin17s
bin128s	water	water	68	338224	2238464	68.5	85759	46.42	d__Bacteria;p__Actinobacteriota;c__Acidimicrobiia;o__Microtrichales;f__MedAcidi-G1;g__S20-B6;s__S20-B6 sp3	93.58	4.7	JAAZXL000000000	Acidimicrobiia bacterium bin128s
bin111s	water	water	192	75085	2218129	67.38	24129	5.41	d__Bacteria;p__Actinobacteriota;c__Acidimicrobiia;o__Microtrichales;f__MedAcidi-G1;g__UBA9410;s__	96.29	3.418	JAAZXC000000000	Acidimicrobiales bacterium bin111s
bin26s	water	water	144	184197	2351758	69.39	45714	29	d__Bacteria;p__Actinobacteriota;c__Acidimicrobiia;o__Microtrichales;f__MedAcidi-G1;g__UBA9410;s__	90.23	2.564	JAAZXY000000000	Acidimicrobiales bacterium bin26s
bin95s	water	water	75	362373	2328007	66.4	177196	62.16	d__Bacteria;p__Actinobacteriota;c__Acidimicrobiia;o__Microtrichales;f__MedAcidi-G1;g__UBA9410;s__	95.72	2.136	JAAZZG000000000	Acidimicrobiales bacterium bin95s
bin66s	water	water	68	328209	2720553	54.3	194386	1.84	d__Bacteria;p__Actinobacteriota;c__Acidimicrobiia;o__Microtrichales;f__TK06;g__UBA2110;s__	98.29	2.136	JAAZYR000000000	Acidimicrobiales bacterium bin66s
bin97s	water	water	96	213850	1049390	34.32	67478	16.1	d__Bacteria;p__Actinobacteriota;c__Acidimicrobiia;o__TMED189;f__TMED189;g__TMED189;s__	70.56	3.086	JAAZZH000000000	Actinobacteria bacterium bin97s
bin64p	vazella_m		757	12650	2387544	64.37	3580	35.6	d__Bacteria;p__Actinobacteriota;c__Actinobacteria;o__Corynebacteriales;f__Corynebacteriaceae;g__Mycobacterium;s__	63.06	0.626	JABABN000000000	Mycobacterium sp. bin64p
bin142p			564	21580	1399611	56.92	2905	73.16	d__Bacteria;p__Bacteroidota;c__Bacteroidia;o__Bacteroidales;f__Muribaculaceae;g__CAG-1031;s__CAG-1031 sp1	58.53	6.7	JAAZZL000000000	Bacteroidales bacterium bin142p
bin24p			443	36759	1789031	55.49	4809	64.39	d__Bacteria;p__Bacteroidota;c__Bacteroidia;o__Bacteroidales;f__Muribaculaceae;g__CAG-873;s__	61.89	5.036	JAAZZO000000000	Bacteroidales bacterium bin24p
bin1o			33	228699	2142140	55.19	86425	0	d__Bacteria;p__Bacteroidota;c__Bacteroidia;o__Bacteroidales;f__Muribaculaceae;g__CAG-873;s__GCA_002490635.1	96.22	0	JAAZZN000000000	Bacteroidales bacterium bin1o
bin16o			28	289361	2139522	65.03	141497	0	d__Bacteria;p__Bacteroidota;c__Bacteroidia;o__Bacteroidales;f__Rikenellaceae;g__Alistipes;s__Alistipes sp1	98.79	0.48	JAAZZM000000000	Alistipes sp. bin16o
bin28o	vazella_m	vazella	273	9862	907393	45.7	3585	0	d__Bacteria;p__Bacteroidota;c__Bacteroidia;o__Cytophagales;f__;g__;s__	62.87	0.546	JABAAX000000000	Cytophagales bacterium bin28o
bin103p	vazella_m		478	42417	950737	40.96	5047	107.07	d__Bacteria;p__Bacteroidota;c__Bacteroidia;o__Cytophagales;f__;g__;s__	52.25	0.582	JAAZZW000000000	Cytophagales bacterium bin103p
bin138o			564	8488	1119602	35.53	2133	0	d__Bacteria;p__Bacteroidota;c__Bacteroidia;o__Cytophagales;f__;g__;s__	65.22	3.164	JAAZZK000000000	Cytophagales bacterium bin138o
bin57o	water	water	78	106084	1464381	30.48	35579	0	d__Bacteria;p__Bacteroidota;c__Bacteroidia;o__Flavobacteriales;f__BACL11;g__;s__	87.36	1.881	JAAZYM000000000	Flavobacteriales bacterium bin57o
bin3o	vazella_m		40	414293	3750719	34.83	231438	0	d__Bacteria;p__Bacteroidota;c__Bacteroidia;o__Flavobacteriales;f__Flavobacteriaceae;g__;s__	99	1.064	JABABD000000000	Flavobacteriaceae bacterium bin3o
bin2o	water	water	188	28400	1155226	29.78	8017	0	d__Bacteria;p__Bacteroidota;c__Bacteroidia;o__Flavobacteriales;f__Flavobacteriaceae;g__GCA-2700405;s__	65.39	1.945	JAAZXZ000000000	Flavobacteriaceae bacterium bin2o
bin92o	water	water	132	70035	1644630	29.01	23148	0	d__Bacteria;p__Bacteroidota;c__Bacteroidia;o__Flavobacteriales;f__Flavobacteriaceae;g__MAG-121220-bin8;s__	95.58	0.066	JAAZZF000000000	Flavobacteriaceae bacterium bin92o
bin54o	water	water	93	68290	1272172	29.83	24450	0	d__Bacteria;p__Bacteroidota;c__Bacteroidia;o__Flavobacteriales;f__Flavobacteriaceae;g__MED-G11;s__	84.52	3.676	JAAZYL000000000	Flavobacteriaceae bacterium bin54o
bin60o	water	water	102	65845	1217381	29.68	20528	0	d__Bacteria;p__Bacteroidota;c__Bacteroidia;o__Flavobacteriales;f__Flavobacteriaceae;g__MED-G11;s__	80.28	4.044	JAAZYO000000000	Flavobacteriaceae bacterium bin60o
bin87s	water	water	429	17674	1754289	49.01	5231	18.81	d__Bacteria;p__Bacteroidota;c__Bacteroidia;o__Flavobacteriales;f__UA16;g__UA16;s__	83.12	0.097	JAAZZD000000000	Flavobacteriales bacterium bin87s
bin49o	water	water	434	20766	2251034	41.65	6317	0	d__Bacteria;p__Bacteroidota;c__Bacteroidia;o__Flavobacteriales;f__UBA10066;g__UBA10066;s__	75.45	3.225	JAAZYJ000000000	Flavobacteriales bacterium bin49o
bin47o	water	water	50	211157	1291768	32.77	124327	0	d__Bacteria;p__Chloroflexota;c__Dehalococcoidia;o__UBA1151;f__TMED-70;g__GCA-002700125;s__	85.31	2.475	JAAZYI000000000	Dehalococcoidia bacterium bin47o
bin123o	water	water	35	67193	1071747	28.87	37993	0	d__Bacteria;p__Chloroflexota;c__Dehalococcoidia;o__UBA1151;f__TMED-70;g__TMED-70;s__	76.4	0	JAAZXJ000000000	Dehalococcoidia bacterium bin123o
bin53p	water	water	288	44197	2104594	56.42	11994	14.4	d__Bacteria;p__Chloroflexota;c__Dehalococcoidia;o__UBA1151;f__UBA1151;g__GCA-2730555;s__	85.8	1.1	JAAZYK000000000	Dehalococcoidia bacterium bin53p
bin100o	water	water	372	12940	1176136	37.54	3485	0	d__Bacteria;p__Chloroflexota;c__Dehalococcoidia;o__UBA3495;f__UBA2588;g__UBA2588;s__UBA8685	54.95	5.445	JAAZWX000000000	Dehalococcoidia bacterium bin100o
bin55p			300	46238	1907681	55.06	9077	59.76	d__Bacteria;p__Firmicutes;c__Bacilli;o__Erysipelotrichales;f__Erysipelotrichaceae;g__Faecalibaculum;s__Faecalibaculum rodentium	84.53	3.706	JAAZZS000000000	Faecalibaculum rodentium bin55p
bin88p		vazella	165	286406	845799	27.25	62400	23.41	d__Bacteria;p__Firmicutes;c__Bacilli;o__Mycoplasmatales;f__;g__;s__	96.49	2.255	JABABV000000000	Mycoplasmatales bacterium bin88p
bin29s	vazella_p	vazella	127	49810	665840	31.93	12793	35.59	d__Bacteria;p__Firmicutes;c__Bacilli;o__Mycoplasmatales;f__GCF-1484045;g__;s__	79.35	1.123	JABAAY000000000	Mycoplasmatales bacterium bin29s
bin5p	vazella_p	vazella	60	136563	679536	32.92	62538	296.97	d__Bacteria;p__Firmicutes;c__Bacilli;o__Mycoplasmatales;f__GCF-1484045;g__;s__	87.26	0.449	JABABL000000000	Mycoplasmatales bacterium bin5p
bin77o			293	36163	848702	34.33	2988	0	d__Bacteria;p__Firmicutes;c__Bacilli;o__Mycoplasmatales;f__Hepatoplasmataceae;g__;s__	63.1	1.634	JAAZZT000000000	Mycoplasmatales bacterium bin77o
bin44o			89	351791	4569710	38.91	118122	0	d__Bacteria;p__Firmicutes_A;c__Clostridia;o__Lachnospirales;f__Lachnospiraceae;g__COE1;s__	98.16	2.298	JAAZZQ000000000	Lachnospiraceae bacterium bin44o
bin127s			543	35128	2828672	59.41	7616	39.17	d__Bacteria;p__Firmicutes_A;c__Clostridia;o__Oscillospirales;f__Oscillospiraceae;g__;s__	81.26	1.342	JAAZZJ000000000	Oscillospiraceae bacterium bin127s
bin14o	water	water	63	48229	816420	32.55	23510	0	d__Bacteria;p__Marinisomatota;c__Marinisomatia;o__Marinisomatales;f__Marinisomataceae;g__Marinisoma;s__	85.71	0	JAAZXT000000000	Candidatus Marinimicrobia bacterium bin14o
bin37o	water	water	68	67318	902906	32.37	28086	0	d__Bacteria;p__Marinisomatota;c__Marinisomatia;o__Marinisomatales;f__Marinisomataceae;g__Marinisoma;s__Marinisoma atlanticum	84.61	2.48	JAAZYD000000000	Candidatus Marinimicrobia bacterium bin37o
bin68o	water	water	196	47598	1580508	32.39	12710	0	d__Bacteria;p__Marinisomatota;c__Marinisomatia;o__Marinisomatales;f__TCS55;g__;s__	79.12	0	JAAZYT000000000	Candidatus Marinimicrobia bacterium bin68o
bin79o	water	water	33	335646	1735032	43.08	159445	0	d__Bacteria;p__Marinisomatota;c__Marinisomatia;o__Marinisomatales;f__TCS55;g__;s__	91.2	0	JAAZYX000000000	Candidatus Marinimicrobia bacterium bin79o
bin82o	water	water	116	53907	1354462	27.89	16763	0	d__Bacteria;p__Marinisomatota;c__Marinisomatia;o__SCGC-AAA003-L08;f__TMED6;g__TMED6;s__	82.02	3.296	JAAZYZ000000000	Candidatus Marinimicrobia bacterium bin82o
bin22s	vazella_p		216	56549	1611456	39.59	15470	593.5	d__Bacteria;p__Myxococcota;c__Polyangia;o__Kofleriales;f__;g__;s__	82.55	2.711	JABAAV000000000	Myxococcales bacterium bin22s
bin13p	water	water	237	148510	4717426	65.94	58248	28.64	d__Bacteria;p__Myxococcota;c__Polyangia;o__Nannocystales;f__Nannocystaceae;g__;s__	93.18	1.574	JAAZXR000000000	Myxococcales bacterium bin13p
bin6o	vazella_m		236	13277	824584	52.09	3879	0	d__Bacteria;p__Myxococcota;c__UBA727;o__;f__;g__;s__	52.48	0.21	JABABP000000000	Myxococcales bacterium bin6o
bin59p	water	water	1286	31869	5302468	66.91	5546	73.32	d__Bacteria;p__Myxococcota;c__UBA9042;o__oteobacteria-14;f__oteobacteria-14;g__;s__	56.14	0	JAAZYN000000000	Myxococcales bacterium bin59p
bin12s	water	water	156	221032	4276244	63.21	55041	3.72	d__Bacteria;p__Myxococcota;c__UBA9160;o__UBA9160;f__UBA4427;g__;s__	93.38	0.322	JAAZXM000000000	Myxococcales bacterium bin12s
bin41o	water	water	56	88669	871931	34.81	39086	0	d__Bacteria;p__Patescibacteria;c__ABY1;o__Uhrbacterales;f__GWF2-40-263;g__;s__	69.3	0.99	JAAZYG000000000	Candidatus Uhrbacteria bacterium bin41o
bin120o	water	water	28	118856	851165	35.46	47934	0	d__Bacteria;p__Patescibacteria;c__Gracilibacteria;o__Peregrinibacterales;f__GCA-2718715;g__;s__	58.24	0	JAAZXH000000000	Candidatus Peregrinibacteria bacterium bin120o
bin129o	vazella_p	vazella	109	22795	478299	31.79	5408	0	d__Bacteria;p__Patescibacteria;c__Paceibacteria;o__UBA9983;f__GCA-2747955;g__;s__	67.37	0	JABAAK000000000	Candidatus Paceibacter sp. bin129o
bin30s	vazella_p	vazella	95	13045	307214	31.72	5089	44.92	d__Bacteria;p__Patescibacteria;c__Paceibacteria;o__UBA9983;f__GCA-2747955;g__;s__	66.19	1.175	JABAAZ000000000	Candidatus Paceibacter sp. bin30s
bin98o	vazella_m		15	130908	567319	28.38	66386	0	d__Bacteria;p__Patescibacteria;c__Paceibacteria;o__UBA9983;f__GCA-2747955;g__GCA-2747955;s__	79.44	0	JABACC000000000	Candidatus Paceibacter sp. bin98o
bin136s	vazella_p	vazella	206	22438	579801	31.61	4840	17.07	d__Bacteria;p__Patescibacteria;c__Paceibacteria;o__UBA9983;f__Kaiserbacteraceae;g__;s__	61.21	0.47	JABAAN000000000	Candidatus Kaiserbacteria bacterium bin136s
bin48o		vazella	163	36072	612297	32.56	8405	0	d__Bacteria;p__Patescibacteria;c__Paceibacteria;o__UBA9983;f__Kaiserbacteraceae;g__1-14-0-10-45-20;s__	71.52	0	JABABE000000000	Candidatus Kaiserbacteria bacterium bin48o
bin61s	vazella_m		78	220512	2443972	57.97	83305	12.23	d__Bacteria;p__Planctomycetota;c__Phycisphaerae;o__Phycisphaerales;f__SM1A02;g__;s__	96.59	0	JABABM000000000	Phycisphaerales bacterium bin61s
bin132o	vazella_m		47	138404	1809595	45.11	62565	0	d__Bacteria;p__Planctomycetota;c__Phycisphaerae;o__Phycisphaerales;f__SM1A02;g__GCA-002718515;s__	96.02	0.568	JABAAL000000000	Phycisphaerales bacterium bin132o
bin75o	vazella_m		99	195250	2066749	44.04	56420	0	d__Bacteria;p__Planctomycetota;c__Phycisphaerae;o__Phycisphaerales;f__SM1A02;g__GCA-002718515;s__	96.59	4.734	JABABS000000000	Phycisphaerales bacterium bin75o
bin93s	vazella_m		326	50825	3025879	63.29	14261	14.54	d__Bacteria;p__Planctomycetota;c__Phycisphaerae;o__Phycisphaerales;f__SM1A02;g__UBA12014;s__	85.37	0.568	JABABZ000000000	Phycisphaerales bacterium bin93s
bin113o	vazella_m		211	79197	2596797	56.95	25510	0	d__Bacteria;p__Planctomycetota;c__Phycisphaerae;o__Phycisphaerales;f__SM1A02;g__UBA12567;s__	95.45	1.704	JABAAC000000000	Phycisphaerales bacterium bin113o
bin116p	vazella_m		96	790563	6147934	49.3	310606	25.47	d__Bacteria;p__Planctomycetota;c__Planctomycetes;o__Pirellulales;f__Pirellulaceae;g__;s__	97.57	1.283	JABAAE000000000	Planctomycetes bacterium bin116p
bin119p	vazella_m		1651	14765	4469820	57.19	2848	39.91	d__Bacteria;p__Planctomycetota;c__Planctomycetes;o__Pirellulales;f__Pirellulaceae;g__;s__	58.21	5.882	JABAAG000000000	Planctomycetes bacterium bin119p
bin94s	vazella_m		404	99307	5005595	52.45	24261	79.43	d__Bacteria;p__Planctomycetota;c__Planctomycetes;o__Pirellulales;f__Pirellulaceae;g__Mariniblastus;s__	94.04	0	JABACA000000000	Mariniblastus sp. bin94s
bin121s	vazella_m		218	205935	3108124	48.05	40889	106.91	d__Bacteria;p__Planctomycetota;c__Planctomycetes;o__Pirellulales;f__UBA1268;g__UBA1268;s__	93.61	2.873	JABAAH000000000	Planctomycetes bacterium bin121s
bin134p	vazella_m		353	40279	2199603	47.89	10168	50.33	d__Bacteria;p__Planctomycetota;c__Planctomycetes;o__Pirellulales;f__UBA1268;g__UBA1268;s__	65.88	3.448	JABAAM000000000	Planctomycetes bacterium bin134p
bin91s	vazella_m		284	47162	2079636	51.58	10034	22.12	d__Bacteria;p__Planctomycetota;c__Planctomycetes;o__Pirellulales;f__UBA7805;g__;s__	64.22	0	JABABY000000000	Planctomycetes bacterium bin91s
bin52p	vazella_m		422	202972	8382844	55.38	68227	34.28	d__Bacteria;p__Planctomycetota;c__Planctomycetes;o__Planctomycetales;f__Planctomycetaceae;g__Fuerstia;s__	95.57	2.247	JABABI000000000	Fuerstia sp. bin52p
bin99p	vazella_m		112	539658	5313459	61.73	178545	30.23	d__Bacteria;p__Planctomycetota;c__UBA1135;o__UBA1135;f__GCA-002686595;g__;s__	97.84	1.612	JABACD000000000	Planctomycetes bacterium bin99p
bin32s	vazella_m		86	377160	3745903	60.24	109780	35.93	d__Bacteria;p__Planctomycetota;c__UBA1135;o__UBA1135;f__GCA-002686595;g__GCA-2686945;s__	97.84	1.075	JABABA000000000	Planctomycetes bacterium bin32s
bin110s	water		120	406967	3393960	57.75	172138	59.16	d__Bacteria;p__Planctomycetota;c__UBA8108;o__UBA1146;f__UBA1146;g__;s__	95.69	2.15	JAAZXB000000000	Planctomycetes bacterium bin110s
bin67p	water	water	138	111139	2821542	49.81	44908	3.54	d__Bacteria;p__Planctomycetota;c__UBA8108;o__UBA1146;f__UBA1146;g__UBA12191;s__UBA12191	93.48	1.075	JAAZYS000000000	Planctomycetes bacterium bin67p
bin19p	vazella_m	vazella	198	29605	1134979	47.03	10409	592.61	d__Bacteria;p__Proteobacteria;c__Alphaproteobacteria;o__;f__;g__;s__	66.52	0	JABAAS000000000	Alphaproteobacteria bacterium bin19p
bin27s	vazella_m	vazella	91	106950	1389453	46.99	33009	65.71	d__Bacteria;p__Proteobacteria;c__Alphaproteobacteria;o__;f__;g__;s__	87.96	0.063	JABAAW000000000	Alphaproteobacteria bacterium bin27s
bin50o		vazella	130	69932	1540259	50.07	16772	0	d__Bacteria;p__Proteobacteria;c__Alphaproteobacteria;o__;f__;g__;s__	88.7	0	JABABG000000000	Alphaproteobacteria bacterium bin50o
bin58s	vazella_m		168	201357	3739558	47.07	50006	14.79	d__Bacteria;p__Proteobacteria;c__Alphaproteobacteria;o__Caulobacterales;f__Maricaulaceae;g__Hellea;s__	96.23	1.89	JABABK000000000	Hellea sp. bin58s
bin21o	vazella_p		261	15482	838669	36.35	3419	0	d__Bacteria;p__Proteobacteria;c__Alphaproteobacteria;o__Parvibaculales;f__RS24;g__;s__	65.81	0.184	JABAAU000000000	Alphaproteobacteria bacterium bin21o
bin42s			443	14397	1336790	52.41	4096	36.65	d__Bacteria;p__Proteobacteria;c__Alphaproteobacteria;o__Parvibaculales;f__RS24;g__;s__	81.64	1.198	JAAZZP000000000	Alphaproteobacteria bacterium bin42s
bin115o	water	water	208	26927	1079603	32.28	7053	0	d__Bacteria;p__Proteobacteria;c__Alphaproteobacteria;o__Pelagibacterales;f__;g__;s__	69.63	8.791	JAAZXE000000000	Pelagibacterales bacterium bin115o
bin70o	vazella_m		77	336473	4796840	52.21	141995	0	d__Bacteria;p__Proteobacteria;c__Alphaproteobacteria;o__Rhizobiales;f__Rhizobiaceae;g__R2A130;s__	98.58	0.401	JABABQ000000000	Rhizobiaceae bacterium bin70o
bin71o	water	water	29	173444	997098	37.34	109319	0	d__Bacteria;p__Proteobacteria;c__Alphaproteobacteria;o__Rhodobacterales;f__Rhodobacteraceae;g__GCA-002705045;s__	66.1	1.733	JAAZYV000000000	Rhodobacteraceae bacterium bin71o
bin135o	water	water	533	15907	1772362	51.85	3730	0	d__Bacteria;p__Proteobacteria;c__Alphaproteobacteria;o__Rhodobacterales;f__Rhodobacteraceae;g__HIMB11;s__	50.31	3.448	JAAZXQ000000000	Rhodobacteraceae bacterium bin135o
bin124p	water	water	560	46241	2812661	53.44	7784	16.99	d__Bacteria;p__Proteobacteria;c__Alphaproteobacteria;o__Rhodobacterales;f__Rhodobacteraceae;g__HIMB11;s__HIMB11 sp7	82.21	2.467	JAAZXK000000000	Rhodobacteraceae bacterium bin124p
bin141s	water	water	1469	6364	2377626	60.62	1755	25.24	d__Bacteria;p__Proteobacteria;c__Alphaproteobacteria;o__Sneathiellales;f__GCA-2731375;g__GCA-2731375;s__	50.54	4.521	JAAZXS000000000	Sneathiellales bacterium bin141s
bin65o	vazella_m		410	45194	3113997	45.25	10510	0	d__Bacteria;p__Proteobacteria;c__Alphaproteobacteria;o__Sphingomonadales;f__Kordiimonadaceae;g__;s__	94.75	1.865	JABABO000000000	Kordiimonadaceae bacterium bin65o
bin118p	vazella_m	vazella	363	15040	1008688	55.32	3323	8.92	d__Bacteria;p__Proteobacteria;c__Alphaproteobacteria;o__UBA8366;f__;g__;s__	51.54	1.164	JABAAF000000000	Alphaproteobacteria bacterium bin118p
bin104p	vazella_p	vazella	702	19966	1640890	51.09	4277	42.72	d__Bacteria;p__Proteobacteria;c__Alphaproteobacteria;o__UBA8366;f__;g__;s__	62.39	2.15	JAAZZX000000000	Alphaproteobacteria bacterium bin104p
bin109s	vazella_p	vazella	336	32772	1476361	56.44	7479	246.82	d__Bacteria;p__Proteobacteria;c__Alphaproteobacteria;o__UBA8366;f__;g__;s__	73.45	2.443	JABAAA000000000	Alphaproteobacteria bacterium bin109s
bin114s	vazella_p	vazella	163	28807	772074	58.28	6889	305.93	d__Bacteria;p__Proteobacteria;c__Alphaproteobacteria;o__UBA8366;f__;g__;s__	55.2	0	JABAAD000000000	Alphaproteobacteria bacterium bin114s
bin96p	vazella_p	vazella	409	183860	1973535	56.25	31236	211.8	d__Bacteria;p__Proteobacteria;c__Alphaproteobacteria;o__UBA8366;f__;g__;s__	88.53	1.431	JABACB000000000	Alphaproteobacteria bacterium bin96p
bin139p	vazella_m	vazella	452	8972	975050	46.43	2454	38.97	d__Bacteria;p__Proteobacteria;c__Gammaproteobacteria;o__AqS2;f__;g__;s__	58.96	0.609	JABAAP000000000	Gammaproteobacteria bacterium bin139p
bin4o	vazella_p	vazella	293	35130	1701075	57.37	9074	0	d__Bacteria;p__Proteobacteria;c__Gammaproteobacteria;o__AqS3;f__;g__;s__	81.31	0.69	JABABF000000000	Gammaproteobacteria bacterium bin4o
bin33o	vazella_m		182	20764	711360	33.74	4448	0	d__Bacteria;p__Proteobacteria;c__Gammaproteobacteria;o__Betaproteobacteriales;f__Methylophilaceae;g__BACL14;s__	55.84	3.493	JABABB000000000	Methylophilaceae bacterium bin33o
bin46s	vazella_m	water	128	80511	1265997	39.63	25135	18.01	d__Bacteria;p__Proteobacteria;c__Gammaproteobacteria;o__Betaproteobacteriales;f__Nitrosomonadaceae;g__GCA-2721545;s__	90.8	1.514	JAAZZR000000000	Nitrosomonadaceae bacterium bin46s
bin137s	vazella_m		731	7160	1358427	44.38	1984	33.13	d__Bacteria;p__Proteobacteria;c__Gammaproteobacteria;o__Coxiellales;f__;g__;s__	57.76	4.489	JABAAO000000000	Gammaproteobacteria bacterium bin137s
bin51o	vazella_m		267	48123	1486378	42.82	7719	0	d__Bacteria;p__Proteobacteria;c__Gammaproteobacteria;o__Coxiellales;f__Coxiellaceae;g__;s__	89.24	1.162	JABABH000000000	Coxiellaceae bacterium bin51o
bin34o	vazella_m		282	25265	1514140	43.86	6881	0	d__Bacteria;p__Proteobacteria;c__Gammaproteobacteria;o__Coxiellales;f__Coxiellaceae;g__UBA9148;s__	92.1	2.713	JABABC000000000	Coxiellaceae bacterium bin34o
bin35o	water	water	344	59490	3192906	50.76	13357	0	d__Bacteria;p__Proteobacteria;c__Gammaproteobacteria;o__Pseudomonadales;f__HTCC2089;g__UBA9659;s__	77.91	5.802	JAAZYB000000000	Pseudomonadales bacterium bin35o
bin40s	water	water	231	28554	856699	37.73	5958	8.05	d__Bacteria;p__Proteobacteria;c__Gammaproteobacteria;o__SAR86;f__D2472;g__D2472;s__	50.43	1.245	JAAZYF000000000	SAR86 cluster bacterium bin40s
bin45o	water	water	239	21789	1048615	37.55	5465	0	d__Bacteria;p__Proteobacteria;c__Gammaproteobacteria;o__SAR86;f__SAR86;g__;s__	59.21	3.148	JAAZYH000000000	SAR86 cluster bacterium bin45o
bin69o	water	water	147	21346	773133	37.16	6415	0	d__Bacteria;p__Proteobacteria;c__Gammaproteobacteria;o__Thiomicrospirales;f__Thioglobaceae;g__Thioglobus;s__GCA_002711905.1	61.48	6.931	JAAZYU000000000	Candidatus Thioglobus sp. bin69o
bin63p	water	water	378	75678	2506909	54.39	17127	41.25	d__Bacteria;p__Proteobacteria;c__Gammaproteobacteria;o__UBA10353;f__LS-SOB;g__GCA-2726415;s__	80.64	4.268	JAAZYQ000000000	Gammaproteobacteria bacterium bin63p
bin89s	water	water	235	93241	2683109	53.03	24577	20.05	d__Bacteria;p__Proteobacteria;c__Gammaproteobacteria;o__UBA10353;f__LS-SOB;g__GCA-2726415;s__	89.53	4.268	JAAZZE000000000	Gammaproteobacteria bacterium bin89s
bin7o	water	water	218	51454	1374664	39.4	10478	0	d__Bacteria;p__Proteobacteria;c__Gammaproteobacteria;o__UBA11654;f__UBA11654;g__UBA11654;s__GCA_002691305.1	66.55	0	JAAZYY000000000	Gammaproteobacteria bacterium bin7o
bin9s	water	water	282	28302	1033241	35.33	6249	15.19	d__Bacteria;p__Proteobacteria;c__Gammaproteobacteria;o__UBA4486;f__UBA4486;g__UBA11869;s__	60.61	2.093	JAAZZI000000000	Gammaproteobacteria bacterium bin9s
bin20o	vazella_p	vazella	75	209808	1666869	64.02	50542	0	d__Bacteria;p__Proteobacteria;c__Gammaproteobacteria;o__UBA6729;f__;g__;s__	84.98	0.567	JABAAT000000000	Gammaproteobacteria bacterium bin20o
bin108s	vazella_m		300	21479	1048459	43.73	5830	19.08	d__Bacteria;p__Proteobacteria;c__Gammaproteobacteria;o__UBA7916;f__UBA729;g__;s__	68.49	2.228	JAAZZZ000000000	Gammaproteobacteria bacterium bin108s
bin10o	vazella_m		126	358705	4854909	52.68	81668	0	d__Bacteria;p__Proteobacteria;c__Gammaproteobacteria;o__Xanthomonadales;f__;g__;s__	96.28	3.28	JABAAB000000000	Xanthomonadales bacterium bin10o
bin126s	vazella_m	vazella	562	38045	1633845	33.02	8540	297.4	d__Bacteria;p__SAR324;c__SAR324;o__;f__;g__;s__	75.63	5.386	JABAAJ000000000	SAR324 cluster bacterium bin126s
bin140o	vazella_m	vazella	257	21447	814008	32.2	4131	0	d__Bacteria;p__SAR324;c__SAR324;o__;f__;g__;s__	54.53	0.745	JABAAQ000000000	SAR324 cluster bacterium bin140o
bin8o	vazella_p	vazella	270	9273	804232	32.4	3229	0	d__Bacteria;p__SAR324;c__SAR324;o__;f__;g__;s__	54.81	2.447	JABABW000000000	SAR324 cluster bacterium bin8o
bin125s	vazella_p	vazella	161	34973	949260	36.79	9821	39.61	d__Bacteria;p__Spirochaetota;c__Leptospirae;o__Leptospirales;f__;g__;s__	69.8	0.822	JABAAI000000000	Leptospirales bacterium bin125s
bin56o	vazella_p	vazella	173	43303	2215638	39.22	18825	0	d__Bacteria;p__Spirochaetota;c__Leptospirae;o__Leptospirales;f__;g__;s__	95.29	0	JABABJ000000000	Leptospirales bacterium bin56o
bin105s	vazella_m		182	52648	1540094	38.26	14917	16.82	d__Bacteria;p__Verrucomicrobiota;c__Chlamydiia;o__;f__;g__;s__	84.54	2.291	JAAZZY000000000	Chlamydiia bacterium bin105s
bin23p	water	water	1030	41542	4699323	52.01	6210	26.73	d__Bacteria;p__Verrucomicrobiota;c__Verrucomicrobiae;o__Pedosphaerales;f__AAA164-E04;g__AAA164-E04;s__	83.89	2.563	JAAZXX000000000	Verrucomicrobiae bacterium bin23p
bin84o	water	water	89	335639	3315029	56.79	65298	0	d__Bacteria;p__Verrucomicrobiota;c__Verrucomicrobiae;o__Pedosphaerales;f__UBA1100;g__;s__	98.64	0.675	JAAZZB000000000	Verrucomicrobiae bacterium bin84o
bin112p	water	water	676	39435	3556036	60.26	8139	45.81	d__Bacteria;p__Verrucomicrobiota;c__Verrucomicrobiae;o__Verrucomicrobiales;f__Akkermansiaceae;g__Roseibacillus;s__	82.05	0	JAAZXD000000000	Roseibacillus sp. bin112p
bin85o	water	water	293	56442	2890351	43.11	14614	0	d__Bacteria;p__Verrucomicrobiota;c__Verrucomicrobiae;o__Verrucomicrobiales;f__DEV007;g__EC70;s__	63.43	0.68	JAAZZC000000000	Verrucomicrobiales bacterium bin85o
