# Supplementary material for: Microbial Strategies for Survival in the Glass Sponge Vazella pourtalesii
Source: mSystems. 2020 Aug 11;5(4):e00473-20. doi: 10.1128/mSystems.00473-20 (PMC7426153; doi:10.1128/mSystems.00473-20)
Supplement: TABLE S2 [file mSystems.00473-20-st002.xlsx]

## Sheet: Tabelle2
Sample label	16S_Access No (NCBI accession number)	Metagenome_Access No (NCBI accession number)	Light Microscopy (semi-thin sections)	TEM (ultra-thin sections)	SEM	Depth water [m]	Date/Time	Latitude	Longitude	Method/Device
Vazella pourtalesii (OTN Mooring): WB-00368	SRR11365506	SRR11455650	no	no	no	176	2017-09-05T20:42:13+00:00	43.9983	-63.183	Mooring (long time), acoustic (MOORY)
Vazella pourtalesii (OTN Mooring): WB-00367	SRR11365507	SRR11455651	no	no	no	176	2017-09-05T20:42:13+00:00	43.9983	-63.183	Mooring (long time), acoustic (MOORY)
Vazella pourtalesii (OTN Mooring): WB-00373	SRR11365555	SRR11455649	no	no	no	176	2017-09-05T20:42:13+00:00	43.9983	-63.183	Mooring (long time), acoustic (MOORY)
Vazella pourtalesii (Sambro Bank SCA): WB-00362	SRR11365509	SRR11455655	no	no	no	161	2017-09-03T10:02:46+00:00	43.8942	-63.076	Remotely operated vehicle (ROV)
Vazella pourtalesii (Sambro Bank SCA): WB-00359	SRR11365511	SRR11455656	yes	yes	yes	161	2017-09-03T10:02:46+00:00	43.8942	-63.076	Remotely operated vehicle (ROV)
Vazella pourtalesii (Sambro Bank SCA): WB-00354	SRR11365512	SRR11455659	yes	yes	yes	161	2017-09-03T10:02:46+00:00	43.8942	-63.076	Remotely operated vehicle (ROV)
Vazella pourtalesii (Sambro Bank SCA): WB-00351	SRR11365513	SRR11455660	yes	yes	yes	161	2017-09-03T10:02:46+00:00	43.8942	-63.076	Remotely operated vehicle (ROV)
Seawater (OTN Mooring): SW-00083	SRR11365526	SRR11455657	NA	NA	NA	183	2017-09-05T22:26:53+00:00	43.9923	-63.2042	CTD/Rosette (CTD-RO)
Seawater (OTN Mooring): SW-00082	SRR11365527	SRR11455658	NA	NA	NA	183	2017-09-05T22:26:53+00:00	43.9923	-63.2042	CTD/Rosette (CTD-RO)
Seawater (Sambro Bank SCA): SW-00081	SRR11365528	SRR11455652	NA	NA	NA	161	2017-09-03T10:02:46+00:00	43.8942	-63.076	Bottle, Niskin (ROV)
Seawater (Sambro Bank SCA): SW-00079	SRR11365529	SRR11455653	NA	NA	NA	161	2017-09-03T10:02:46+00:00	43.8942	-63.076	Bottle, Niskin (ROV)
Seawater (Sambro Bank SCA): SW-00078	SRR11365530	SRR11455654	NA	NA	NA	161	2017-09-03T10:02:46+00:00	43.8942	-63.076	Bottle, Niskin (ROV)
Sediment (Sambro Bank SCA): SED-00049	SRR11365560	NA	no	no	no	161	2017-09-03T10:02:46+00:00	43.8942	-63.076	Corer, Push (PUC_ROV)
Sediment (Sambro Bank SCA): SED-00048	SRR11365561	NA	no	no	no	161	2017-09-03T10:02:46+00:00	43.8942	-63.076	Corer, Push (PUC_ROV)
Sediment (Sambro Bank SCA): SED-00047	SRR11365562	NA	no	no	no	161	2017-09-03T10:02:46+00:00	43.8942	-63.076	Corer, Push (PUC_ROV)
Sediment (Sambro Bank SCA): SED-00046	SRR11365563	NA	no	no	no	157	2017-09-03T10:07:20+00:00	43.8942	-63.0767	Corer, Push (PUC_ROV)
Sediment (Sambro Bank SCA): SED-00045	SRR11365564	NA	no	no	no	157	2017-09-03T10:07:20+00:00	43.8942	-63.0767	Corer, Push (PUC_ROV)
Sediment (Sambro Bank SCA): SED-00044	SRR11365566	NA	no	no	no	157	2017-09-03T10:07:20+00:00	43.8942	-63.0767	Corer, Push (PUC_ROV)
