# Supplementary material for: Microbial Strategies for Survival in the Glass Sponge Vazella pourtalesii
Source: mSystems. 2020 Aug 11;5(4):e00473-20. doi: 10.1128/mSystems.00473-20 (PMC7426153; doi:10.1128/mSystems.00473-20)
Supplement: TABLE S3 [file mSystems.00473-20-st003.xlsx]

## Sheet: size_GC
Accession	GC (%)	estimated genome size (Mb)	sponge species	microbial phylum	group	reference
GCA_000200715.1	57.4	2.06512	Axinella mexicana	Crenarchaeota	other sponge species	Hallam et al. 2006; 10.1073/pnas.0608549103
Ga0078905	38.4	2.22665	Cymbastela concentrica	Crenarchaeota	other sponge species	Moitinho-Silva et al. 2017; IMG GOLD Analysis Project ID Ga0078905
GCF_900620265.1	64.82	2.02	Ianthella basta	Crenarchaeota	other sponge species	Moeller et al. 2019; DOI 10.1101/527234
GCA_009840065.1	46.5	1.63	Ircinia ramosa	Crenarchaeota	other sponge species	Engelberts et al. 2020; DOI 10.1038/s41396-020-0591-9
GCA_009839185.1	45.6	1.54	Ircinia ramosa	Crenarchaeota	other sponge species	Engelberts et al. 2020; DOI 10.1038/s41396-020-0591-9
GCA_009838485.1	47.8	1.22	Ircinia ramosa	Crenarchaeota	other sponge species	Engelberts et al. 2020; DOI 10.1038/s41396-020-0591-9
GCA_009837245.1	46.7	1.55	Ircinia ramosa	Crenarchaeota	other sponge species	Engelberts et al. 2020; DOI 10.1038/s41396-020-0591-9
GCA_009836545.1	47.4	1.53	Ircinia ramosa	Crenarchaeota	other sponge species	Engelberts et al. 2020; DOI 10.1038/s41396-020-0591-9
GCA_009842575.1	47.3	1.64	Ircinia ramosa	Crenarchaeota	other sponge species	Engelberts et al. 2020; DOI 10.1038/s41396-020-0591-9
GCA_001543015.1	31.6	1.92518	Lophophysema eversa	Crenarchaeota	other sponge species	Tian et al. 2016: DOI 10.1111/1462-2920.13161
Phakellia_bin1_unpublished	31.47	1.10107	Phakellia sp	Crenarchaeota	other sponge species	unpublished
Phakellia_bin10_unpublished	30.51	1.50151	Phakellia sp	Crenarchaeota	other sponge species	unpublished
Phakellia_bin19_unpublished	52.67	2.13935	Phakellia sp	Crenarchaeota	other sponge species	unpublished
Phakellia_bin20_unpublished	35.34	0.996296	Phakellia sp	Crenarchaeota	other sponge species	unpublished
Phakellia_bin30_unpublished	42.22	3.61644	Phakellia sp	Crenarchaeota	other sponge species	unpublished
Phakellia_bin5_unpublished	55.05	1.8874	Phakellia sp	Crenarchaeota	other sponge species	unpublished
Stryphnus_bin1_unpublished	40.99	1.17322	Stryphnus fortis	Crenarchaeota	other sponge species	unpublished
Stryphnus_bin128_unpublished	41.92	3.1074	Stryphnus fortis	Crenarchaeota	other sponge species	unpublished
Stryphnus_bin146_unpublished	33.46	1.53007	Stryphnus fortis	Crenarchaeota	other sponge species	unpublished
Stryphnus_bin172_unpublished	53.41	1.8	Stryphnus fortis	Crenarchaeota	other sponge species	unpublished
Stryphnus_bin231_unpublished	52.41	1.65527	Stryphnus fortis	Crenarchaeota	other sponge species	unpublished
Stryphnus_bin274_unpublished	56.89	1.90333	Stryphnus fortis	Crenarchaeota	other sponge species	unpublished
GCA_001541925.1	31.4	1.38362	Suberites sp	Crenarchaeota	other sponge species	Tian et al. 2017; DOI 10.1128/mSystems.00184-16
bin101o	31.82	1.73827	Vazella pourtalesii	Crenarchaeota	Vazella pourtalesii	this study
bin143o	38.19	2.04288	Vazella pourtalesii	Crenarchaeota	Vazella pourtalesii	this study
bin74s	40.09	1.40602	Vazella pourtalesii	Crenarchaeota	Vazella pourtalesii	this study
bin90o	40.38	1.1126	Vazella pourtalesii	Crenarchaeota	Vazella pourtalesii	this study
bin131o	31.43	1.09557	NA	Crenarchaeota	Water	this study
bin36o	31.77	1.19258	NA	Crenarchaeota	Water	this study
Stryphnus_bin217_unpublished	48.45	1.04028	Stryphnus fortis	Nanoarchaeota	other sponge species	unpublished
bin78o	24.3	0.673366	Vazella pourtalesii	Nanoarchaeota	Vazella pourtalesii	this study
bin102p	35.12	0.640707	NA	Nanoarchaeota	Water	this study
bin106p	31.09	1.04113	NA	Nanoarchaeota	Water	this study
bin62s	32.13	0.605234	NA	Nanoarchaeota	Water	this study
GCA_009839835.1	42.9	1.13	Ircinia ramosa	Patescibacteria	other sponge species	Engelberts et al. 2020; DOI 10.1038/s41396-020-0591-9
GCA_009839685.1	55.9	1.73	Ircinia ramosa	Patescibacteria	other sponge species	Engelberts et al. 2020; DOI 10.1038/s41396-020-0591-9
Stryphnus_bin113_unpublished	44.36	0.884615	Stryphnus fortis	Patescibacteria	other sponge species	unpublished
bin129o	31.79	0.709515	Vazella pourtalesii	Patescibacteria	Vazella pourtalesii	this study
bin136s	31.61	0.947558	Vazella pourtalesii	Patescibacteria	Vazella pourtalesii	this study
bin30s	31.72	0.463816	Vazella pourtalesii	Patescibacteria	Vazella pourtalesii	this study
bin48o	32.56	0.855705	Vazella pourtalesii	Patescibacteria	Vazella pourtalesii	this study
bin98o	28.38	0.713746	Vazella pourtalesii	Patescibacteria	Vazella pourtalesii	this study
bin120o	35.46	1.4612	NA	Patescibacteria	Water	this study
bin41o	34.81	1.2583	NA	Patescibacteria	Water	this study
Gparva_bin26_unpublished	42.6	2.36627	Geodia parva	SAR324	other sponge species	unpublished
Gparva_bin5_unpublished	56.8	3.6873	Geodia parva	SAR324	other sponge species	unpublished
Phakellia_bin22_unpublished	41.8	2.30137	Phakellia sp	SAR324	other sponge species	unpublished
bin126s	33.02	2.16052	Vazella pourtalesii	SAR324	Vazella pourtalesii	this study
bin140o	32.2	1.49276	Vazella pourtalesii	SAR324	Vazella pourtalesii	this study
bin8o	32.4	1.46689	Vazella pourtalesii	SAR324	Vazella pourtalesii	this study
GCA_000213335.2	41.1	4.19173	NA	SAR324	Water	Swan et al. 2011; DOI 10.1126/science.1203690
GCA_000213355.2	41.5	5.1387	NA	SAR324	Water	Swan et al. 2011; DOI 10.1126/science.1203690
GCA_000224765.2	43.3	6.0477	NA	SAR324	Water	Chitsaz et al. 2011; DOI 10.1038/nbt.1966
GCA_000375785.1	39.3	5.48323	NA	SAR324	Water	rstepanauskas@bigelow.org; JGI Project ID: 406811
GCA_000375805.1	40.7	3.35544	NA	SAR324	Water	rstepanauskas@bigelow.org; JGI Project ID: 406812
