# Supplementary material for: Microbial Strategies for Survival in the Glass Sponge Vazella pourtalesii
Source: mSystems. 2020 Aug 11;5(4):e00473-20. doi: 10.1128/mSystems.00473-20 (PMC7426153; doi:10.1128/mSystems.00473-20)
Supplement: TABLE S4 [file mSystems.00473-20-st004.xlsx]

## Sheet: Sheet1
SAR324	SAR324_126	SAR324_140	SAR324_8
SAR324_126	1	0.859667	0.815429
SAR324_140	0.867956	1	0.829141
SAR324_8	0.822464	0.829713	1
Crenarchaeota	CrenArch_143	CrenArch_74	CrenArch_90	CrenArch_101
CrenArch_143	1	0.877543	0.931564	0.688509
CrenArch_74	0.865367	1	0.869123	0.693164
CrenArch_90	0.926804	0.876564	1	0.684737
CrenArch_101	0.690095	0.695063	0.687183	1
Patescibacteria	Patesci_129	Patesci_136	Patesci_30	Patesci_48	Patesci_98
Patesci_129	1	0.856663	0.773745	0.769147	0.681049
Patesci_136	0.854702	1	0.763372	0.76078	0.67077
Patesci_30	0.769952	0.765687	1	0.8806	0.688523
Patesci_48	0.767417	0.763453	0.882971	1	0.685431
Patesci_98	0.681043	0.67411	0.672091	0.674976	1
